# Supplementary material for: The tolerability of single low dose primaquine in glucose-6-phosphate deficient and normal falciparum-infected Cambodians
Source: BMC Infect Dis. 2019 Mar 12;19:250. doi: 10.1186/s12879-019-3862-1 (PMC6419451; doi:10.1186/s12879-019-3862-1)
Supplement: Supplementary file 1 — List of G6PD status with G6PD enzyme activity (measured in a subset), baseline reticulocyte count and haemoglobin concentration and the result of the fluorescent spot test. (XLSX 13 kb) [file 12879_2019_3862_MOESM1_ESM.xlsx]

## Sheet: listing G6PD data
G6PD genotype	Sex	D0 G6PD enzyme activity U/g Hb	% normal population median 12 U / g Hb	FST result	D0 reticulocytaemia %	D0 Hemoglobin g/dL
ViangChan	M	0.4	3.33333	D	2.5	11.4
ViangChan	M	0.4	3.33333	D	1.1	15.7
ViangChan	M	0.6	5	D	2.7	12.9
ViangChan	M	0.9	7.5	D	0.6	14.2
ViangChan	M	1.2	10	D	2.1	16.1
ViangChan	M	1.2	10	D	6.1	10.3
ViangChan	M	2.1	17.5	D	3.5	11.1
ViangChan	F	3.1	25.8333	D	9.2	11
ViangChan	M	3.1	25.8333	N	1.2	10.4
ViangChan	F	7.9	65.8333	N	2.2	12.7
ViangChan	F	8.4	70	N	1.7	12.3
ViangChan	M	12.3	102.5	D	2.2	10.1
WT	F	1.3	10.8333	N	1.5	11.4
WT	F	2.2	18.3333	N	0.7	13.4
WT	F	2.2	18.3333	N	0.5	13.8
WT	M	3.9	32.5	N	2.2	13.8
WT	M	4.1	34.1667	N	2.2	18
WT	M	4.3	35.8333	N	2.1	13.6
WT	M	4.6	38.3333	N	1.5	15.2
WT	M	4.6	38.3333	N	1.6	14.7
WT	F	5.3	44.1667	N	2.7	10.2
WT	M	5.7	47.5	N	0.8	9.8
WT	M	6.1	50.8333	N	2.1	13.3
WT	M	6.3	52.5	N	0.9	14.3
WT	M	6.6	55	N	1.9	8.2
WT	F	6.6	55	N	0.6	14.5
WT	M	6.6	55	N	1.1	15
WT	M	6.8	56.6667		0.4	16.9
WT	F	6.8	56.6667	N	1.1	12.8
WT	F	7.2	60	N	0.9	13.2
WT	M	7.4	61.6667	N	2	11.4
WT	M	7.7	64.1667	N	1.6	14.4
WT	M	7.8	65	N	1.3	16
WT	M	7.9	65.8333	N	1.6	12.2
WT	M	8.1	67.5	N	1.9	12.6
WT	F	8.2	68.3333	N	1.6	12.9
WT	M	8.2	68.3333	N	1	15.2
WT	M	8.4	70	N	1.1	15.2
WT	M	8.5	70.8333	N	2.3	14.3
WT	M	8.5	70.8333	N	2.1	12.1
WT	M	8.9	74.1667	N	3.1	16.5
WT	M	9	75	N	1.2	14.1
WT	F	9	75	N	0.4	14.7
WT	M	9.2	76.6667	N	0.5	17.8
WT	M	9.2	76.6667	N	1.5	13
WT	M	9.4	78.3333	N	2.2	13.4
WT	M	9.4	78.3333	N	2.1	14.1
WT	F	9.5	79.1667	N	1.5	10.8
WT	F	9.6	80	N	1.3	13.5
WT	M	10	83.3333	N	3.9	11.7
WT	M	10.1	84.1667	N	1.3	14.9
WT	M	10.2	85	N	2.9	14.7
WT	M	10.3	85.8333	N	2.2	12.4
WT	M	10.3	85.8333	N	0.8	15.3
WT	M	10.3	85.8333	N	1.8	11.7
WT	M	10.4	86.6667	N	1.9	12.2
WT	M	10.4	86.6667	N	3.6	7.4
WT	M	10.5	87.5	N	1	12.9
WT	M	10.5	87.5	N	0.5	14.3
WT	M	10.6	88.3333	N	0.4	12.5
WT	M	10.8	90	N	0.3	13.6
WT	M	10.9	90.8333	N	1.7	17.8
WT	F	10.9	90.8333	N	7.6	8.7
WT	M	11	91.6667	N	0.4	12.9
WT	M	11.1	92.5	N	0.5	10.9
WT	M	11.1	92.5	N	0.9	13.5
WT	M	11.1	92.5	N	2.7	13.5
WT	F	11.2	93.3333	N	1.5	13.3
WT	M	11.3	94.1667	N	1.9	15
WT	M	11.3	94.1667	N	1.1	13.3
WT	M	11.4	95	N	1.1
WT	M	11.4	95	N	1.5	14.9
WT	M	11.4	95	N	0.8	14.5
WT	M	11.6	96.6667	N	3.1	13.6
WT	M	11.7	97.5	N	0.7	11.9
WT	M	11.7	97.5	N	5.5	12.3
WT	M	11.7	97.5	N	1	11.6
WT	M	11.8	98.3333	N	1.5	10.5
WT	M	11.9	99.1667	N	1.1	12.2
WT	M	12.1	100.833	N	0.9	13.4
WT	F	12.1	100.833	N	0.4	12.1
WT	M	12.3	102.5	N	6.2	10.8
WT	M	12.4	103.333	N	1.8	15.1
WT	M	12.6	105	N	1.5	13.8
WT	M	12.6	105	N	4.3	12
WT	M	12.6	105	N	1.2	11.6
WT	M	12.7	105.833	N	5	10.5
WT	M	12.9	107.5	N	4.2	11.4
WT	M	13.7	114.167	N	1.2	10.6
WT	M	13.9	115.833	N	1.5	12.7
WT	M	14.3	119.167	N	0.4	14
WT	M	14.3	119.167	N	1.2	18.2
WT	M	14.5	120.833	N	1.5	9.9
WT	M	14.6	121.667	N	2.2	11.1
WT	M	14.9	124.167	N	0.6	12.5
WT	M	15	125	N	1.7	13.7
WT	M	16.1	134.167	N	1.4	13.1
WT	M	16.1	134.167	N	1.8	11.4
WT	M	16.3	135.833	N	1.1	11.1
WT	F	17.1	142.5	N	0.9	12.7
WT	M	17.3	144.167	N	2.5	16.8
WT	M	17.4	145	N	0.6	8
WT	M	17.9	149.167	N	2.9	6.9
WT	F	18.9	157.5	N	3.9	10.1
WT	M	21.6	180	N	2.2	13.6
WT	M	25	208.333	N	4.6	10.3
WT	F	No data	─	N	1.7	14.7
WT	F	No data	─	N	2	12.5
WT	M	No data	─	N	1.4	No data
